# Supplementary material for: Assessment of the performance and challenges in the implementation of the test, treat and track (T3) strategy for malaria control among children under-five years in Ghana
Source: PLoS One. 2022 Dec 7;17(12):e0278602. doi: 10.1371/journal.pone.0278602 (PMC9728892; doi:10.1371/journal.pone.0278602)
Supplement: S1 Dataset — (XLSX) [file pone.0278602.s001.xlsx]

## Sheet: Mother_child
Serial number	Age_child(months)	Sex_child	Facility_type	Tested_RDT	Test_result	ACT_given	Come_review	Tracking	CompleteT3
1	46	Male	Health centre	Tested	Positive	Yes	Yes	On a specific day	CompletedT3
2	48	Female	Health centre	Tested	Positive	Yes	No	Should not come for reveiew	IncompleteT3
3	12	Male	Health centre	Tested	Negative	No	No	Should not come for reveiew	IncompleteT3
4	12	Male	Health centre	Tested	Negative	No	No	Should not come for reveiew	IncompleteT3
5	14	Male	Health centre	Tested	Positive	Yes	No	Should not come for reveiew	IncompleteT3
6	24	Male	Health centre	Tested	Negative	Yes	No	Should not come for reveiew	IncompleteT3
7	4	Female	Health centre	Tested	Negative	No	No	Should not come for reveiew	IncompleteT3
8	58	Female	Health centre	Tested	Positive	Yes	No	Should not come for reveiew	IncompleteT3
9	24	Male	Health centre	Tested	Positive	Yes	No	Should not come for reveiew	IncompleteT3
10	4	Female	Health centre	Tested	Negative	Yes	No	Should not come for reveiew	IncompleteT3
11	5	Female	Health centre	Tested	Negative	No	No	Should not come for reveiew	IncompleteT3
12	49	Female	Health centre	Tested	Positive	Yes	No	Should not come for reveiew	IncompleteT3
13	14	Male	Health centre	Tested	Positive	Yes	No	Should not come for reveiew	IncompleteT3
14	38	Male	Health centre	Tested	Positive	Yes	Yes	Only when no improvement	CompletedT3
15	8	Male	Health centre	Tested	Negative	No	No	Should not come for reveiew	IncompleteT3
16	12	Female	Health centre	Tested	Positive	Yes	Yes	Only when no improvement	CompletedT3
17	40	Male	Health centre	Tested	Negative	No	No	Should not come for reveiew	IncompleteT3
18	24	Male	Health centre	Tested	Positive	Yes	Yes	Only when no improvement	CompletedT3
19	12	Male	Health centre	Tested	Positive	Yes	No	Should not come for reveiew	IncompleteT3
20	18	Male	Health centre	Tested	Positive	Yes	Yes	Only when no improvement	CompletedT3
21	19	Female	Health centre	Tested	Negative	No	No	Should not come for reveiew	IncompleteT3
22	12	Male	Health centre	Tested	Positive	Yes	Yes	Only when no improvement	CompletedT3
23	13	Female	Health centre	Tested	Positive	Yes	Yes	Only when no improvement	CompletedT3
24	14	Male	Health centre	Tested	Positive	Yes	Yes	Only when no improvement	CompletedT3
25	58	Female	Health centre	Tested	Positive	Yes	Yes	Only when no improvement	CompletedT3
26	24	Female	Health centre	Tested	Positive	Yes	Yes	Only when no improvement	CompletedT3
27	37	Male	Health centre	Tested	Positive	No	Yes	Only when no improvement	IncompleteT3
28	28	Female	Health centre	Tested	Positive	Yes	Yes	Only when no improvement	CompletedT3
29	55	Female	Health centre	Tested	Negative	No	Yes	Only when no improvement	IncompleteT3
30	29	Female	Health centre	Tested	Positive	Yes	Yes	Only when no improvement	CompletedT3
31	37	Female	Health centre	Tested	Positive	Yes	Yes	Only when no improvement	CompletedT3
32	7	Male	CHPS	Tested	Negative	No	No	Should not come for reveiew	IncompleteT3
33	36	Female	CHPS	Tested	Positive	Yes	Yes	On a specific day	CompletedT3
34	24	Male	CHPS	Tested	Negative	No	No	Should not come for reveiew	IncompleteT3
35	12	Male	CHPS	Tested	Positive	Yes	Yes	Only when no improvement	CompletedT3
36	9	Male	CHPS	Tested	Positive	Yes	Yes	On a specific day	CompletedT3
37	8	Female	CHPS	Tested	Negative	No	No	Should not come for reveiew	IncompleteT3
38	24	Female	CHPS	Tested	Positive	Yes	Yes	Only when no improvement	CompletedT3
39	36	Female	CHPS	Tested	Positive	Yes	Yes	On a specific day	CompletedT3
40	3	Male	CHPS	Tested	Negative	No	No	Should not come for reveiew	IncompleteT3
41	12	Male	CHPS	Tested	Negative	No	No	Should not come for reveiew	IncompleteT3
42	8	Male	Health centre	Not Tested	Positive	Yes	Yes	On a specific day	IncompleteT3
43	12	Male	Health centre	Not Tested	Positive	Yes	No	Should not come for reveiew	IncompleteT3
44	48	Female	Health centre	Tested	Positive	Yes	No	Should not come for reveiew	IncompleteT3
45	8	Female	Health centre	Not Tested	Positive	Yes	Yes	On a specific day	IncompleteT3
46	16	Male	Health centre	Tested	Positive	No	Yes	Only when no improvement	IncompleteT3
47	27	Male	Health centre	Tested	Positive	Yes	Yes	Only when no improvement	CompletedT3
48	24	Male	Health centre	Tested	Positive	Yes	No	Should not come for reveiew	IncompleteT3
49	12	Female	Health centre	Not Tested	Negative	Yes	Yes	Only when no improvement	IncompleteT3
50	48	Female	Health centre	Tested	Negative	Yes	No	Should not come for reveiew	IncompleteT3
51	36	Female	Health centre	Tested	Positive	Yes	Yes	On a specific day	CompletedT3
52	48	Male	Health centre	Tested	Positive	Yes	Yes	On a specific day	CompletedT3
53	13	Male	Health centre	Tested	Negative	No	No	Should not come for reveiew	IncompleteT3
54	35	Male	Health centre	Tested	Positive	Yes	Yes	Only when no improvement	CompletedT3
55	49	Female	Health centre	Tested	Positive	Yes	Yes	Only when no improvement	CompletedT3
56	30	Male	Health centre	Tested	Positive	Yes	Yes	Only when no improvement	CompletedT3
57	38	Female	Health centre	Tested	Positive	Yes	Yes	Only when no improvement	CompletedT3
58	11	Male	Health centre	Tested	Positive	Yes	Yes	Only when no improvement	CompletedT3
59	48	Female	Health centre	Tested	Positive	Yes	Yes	Only when no improvement	CompletedT3
60	40	Male	Health centre	Tested	Positive	Yes	Yes	Only when no improvement	CompletedT3
61	50	Male	Health centre	Tested	Positive	Yes	Yes	Only when no improvement	CompletedT3
62	39	Female	Health centre	Tested	Positive	Yes	Yes	Only when no improvement	CompletedT3
63	0	Female	Health centre	Tested	Positive	Yes	Yes	Only when no improvement	CompletedT3
64	11	Male	CHPS	Tested	Positive	Yes	Yes	Only when no improvement	CompletedT3
65	34	Male	CHPS	Tested	Positive	Yes	Yes	Only when no improvement	CompletedT3
66	49	Female	CHPS	Tested	Positive	Yes	Yes	Only when no improvement	CompletedT3
67	30	Male	CHPS	Tested	Positive	Yes	Yes	Only when no improvement	CompletedT3
68	35	Female	CHPS	Tested	Positive	Yes	Yes	Only when no improvement	CompletedT3
69	38	Female	CHPS	Tested	Positive	Yes	Yes	Only when no improvement	CompletedT3
70	3	Male	CHPS	Tested	Positive	Yes	Yes	Only when no improvement	CompletedT3
71	32	Female	CHPS	Tested	Positive	Yes	Yes	Only when no improvement	CompletedT3
72	38	Male	CHPS	Tested	Negative	No	No	Should not come for reveiew	IncompleteT3
73	56	Male	CHPS	Tested	Positive	Yes	Yes	Only when no improvement	CompletedT3
74	49	Female	Health centre	Tested	Positive	Yes	No	Should not come for reveiew	IncompleteT3
75	49	Male	Health centre	Tested	Positive	Yes	Yes	On a specific day	CompletedT3
76	8	Female	Health centre	Tested	Positive	Yes	No	Should not come for reveiew	IncompleteT3
77	24	Male	Health centre	Tested	Positive	Yes	Yes	Only when no improvement	CompletedT3
78	28	Male	Health centre	Tested	Positive	Yes	No	Should not come for reveiew	IncompleteT3
79	25	Female	Health centre	Tested	Negative	No	No	Should not come for reveiew	IncompleteT3
80	12	Male	Health centre	Tested	Positive	Yes	Yes	Only when no improvement	CompletedT3
81	49	Male	Health centre	Tested	Positive	Yes	Yes	On a specific day	CompletedT3
82	23	Female	Health centre	Tested	Positive	Yes	No	Should not come for reveiew	IncompleteT3
83	37	Female	Health centre	Tested	Positive	Yes	Yes	On a specific day	CompletedT3
84	37	Male	Health centre	Tested	Negative	No	No	Should not come for reveiew	IncompleteT3
85	11	Male	Health centre	Tested	Positive	Yes	Yes	Only when no improvement	CompletedT3
86	48	Male	Health centre	Tested	Positive	Yes	Yes	Only when no improvement	CompletedT3
87	14	Female	Health centre	Tested	Negative	No	No	Should not come for reveiew	IncompleteT3
88	13	Female	Health centre	Tested	Positive	Yes	No	Should not come for reveiew	IncompleteT3
89	25	Female	Health centre	Tested	Positive	Yes	Yes	Only when no improvement	CompletedT3
90	36	Male	Health centre	Tested	Positive	Yes	Yes	Only when no improvement	CompletedT3
91	48	Female	Health centre	Tested	Negative	No	No	Should not come for reveiew	IncompleteT3
92	39	Male	Health centre	Tested	Positive	Yes	No	Should not come for reveiew	IncompleteT3
93	50	Female	Health centre	Tested	Positive	Yes	No	Should not come for reveiew	IncompleteT3
94	24	Male	Health centre	Tested	Positive	Yes	No	Should not come for reveiew	IncompleteT3
95	25	Male	Health centre	Tested	Negative	No	Yes	Only when no improvement	IncompleteT3
96	48	Female	Health centre	Tested	Positive	Yes	Yes	Only when no improvement	CompletedT3
97	36	Female	Health centre	Tested	Positive	Yes	Yes	Only when no improvement	CompletedT3
98	3	Female	Health centre	Tested	Negative	No	Yes	Only when no improvement	IncompleteT3
99	24	Male	Health centre	Tested	Positive	Yes	Yes	Only when no improvement	CompletedT3
100	36	Male	Health centre	Tested	Positive	Yes	Yes	Only when no improvement	CompletedT3
101	36	Female	Health centre	Tested	Positive	Yes	No	Should not come for reveiew	IncompleteT3
102	29	Female	Health centre	Tested	Positive	Yes	Yes	On a specific day	CompletedT3
103	50	Female	Health centre	Tested	Positive	Yes	Yes	Only when no improvement	CompletedT3
104	10	Female	CHPS	Tested	Positive	Yes	Yes	Only when no improvement	CompletedT3
105	36	Male	CHPS	Tested	Positive	Yes	No	Should not come for reveiew	IncompleteT3
106	35	Male	CHPS	Tested	Negative	Yes	Yes	Only when no improvement	CompletedT3
107	48	Male	CHPS	Tested	Positive	Yes	No	Should not come for reveiew	IncompleteT3
108	13	Female	CHPS	Tested	Negative	Yes	No	Should not come for reveiew	IncompleteT3
109	26	Male	CHPS	Tested	Positive	Yes	Yes	Only when no improvement	CompletedT3
110	1	Male	CHPS	Tested	Positive	Yes	Yes	Only when no improvement	CompletedT3
111	49	Male	CHPS	Tested	Positive	Yes	No	Should not come for reveiew	IncompleteT3
112	24	Female	CHPS	Tested	Negative	No	Yes	Only when no improvement	IncompleteT3
113	13	Female	CHPS	Tested	Negative	No	Yes	Only when no improvement	IncompleteT3
114	13	Male	CHPS	Tested	Positive	Yes	No	Should not come for reveiew	IncompleteT3
115	12	Male	CHPS	Tested	Positive	Yes	Yes	Only when no improvement	CompletedT3
116	38	Male	Health centre	Tested	Positive	Yes	No	Should not come for reveiew	IncompleteT3
117	27	Female	Health centre	Tested	Positive	Yes	No	Should not come for reveiew	IncompleteT3
118	48	Male	Health centre	Tested	Positive	Yes	Yes	Only when no improvement	CompletedT3
119	12	Male	Health centre	Tested	Positive	Yes	Yes	Only when no improvement	CompletedT3
120	32	Female	Health centre	Tested	Positive	Yes	No	Should not come for reveiew	IncompleteT3
121	17	Male	Health centre	Tested	Positive	Yes	Yes	On a specific day	CompletedT3
122	11	Female	Health centre	Tested	Positive	Yes	Yes	On a specific day	CompletedT3
123	38	Male	Health centre	Tested	Positive	Yes	Yes	On a specific day	CompletedT3
124	39	Female	Health centre	Tested	Positive	Yes	Yes	On a specific day	CompletedT3
125	17	Male	Health centre	Tested	Positive	Yes	No	Should not come for reveiew	IncompleteT3
126	11	Female	Health centre	Tested	Positive	Yes	Yes	On a specific day	CompletedT3
127	27	Female	Health centre	Tested	Negative	No	No	Should not come for reveiew	IncompleteT3
128	16	Female	Health centre	Tested	Positive	Yes	Yes	On a specific day	CompletedT3
129	28	Female	Health centre	Tested	Positive	Yes	No	Should not come for reveiew	IncompleteT3
130	11	Male	Health centre	Tested	Positive	Yes	Yes	Only when no improvement	CompletedT3
131	24	Female	Health centre	Tested	Positive	Yes	Yes	On a specific day	CompletedT3
132	50	Male	Health centre	Tested	Positive	Yes	No	Should not come for reveiew	IncompleteT3
133	12	Male	Health centre	Tested	Positive	Yes	Yes	On a specific day	CompletedT3
134	27	Female	Health centre	Tested	Positive	Yes	Yes	Only when no improvement	CompletedT3
135	16	Female	Health centre	Tested	Positive	Yes	Yes	Only when no improvement	CompletedT3
136	30	Male	Health centre	Tested	Positive	Yes	Yes	Only when no improvement	CompletedT3
137	30	Female	Health centre	Tested	Positive	Yes	Yes	Only when no improvement	CompletedT3
138	40	Female	Health centre	Tested	Positive	Yes	No	Should not come for reveiew	IncompleteT3
139	14	Female	Health centre	Tested	Negative	No	Yes	Only when no improvement	IncompleteT3
140	50	Female	Health centre	Tested	Positive	Yes	No	Should not come for reveiew	IncompleteT3
141	4	Female	Health centre	Tested	Positive	Yes	Yes	On a specific day	CompletedT3
142	58	Male	Health centre	Tested	Positive	Yes	Yes	Only when no improvement	CompletedT3
143	11	Female	Health centre	Tested	Positive	Yes	Yes	On a specific day	CompletedT3
144	28	Female	Health centre	Tested	Positive	Yes	Yes	On a specific day	CompletedT3
145	24	Male	Health centre	Tested	Positive	Yes	Yes	On a specific day	CompletedT3
146	58	Female	Hospital	Tested	Negative	No	No	Should not come for reveiew	IncompleteT3
147	29	Female	Hospital	Tested	Positive	Yes	Yes	On a specific day	CompletedT3
148	50	Male	Hospital	Tested	Negative	No	No	Should not come for reveiew	IncompleteT3
149	37	Male	Hospital	Tested	Negative	No	Yes	Only when no improvement	IncompleteT3
150	54	Male	Hospital	Tested	Positive	Yes	No	Should not come for reveiew	IncompleteT3
151	49	Male	Hospital	Tested	Negative	Yes	No	Should not come for reveiew	IncompleteT3
152	38	Female	Hospital	Tested	Positive	Yes	Yes	On a specific day	CompletedT3
153	6	Male	Health centre	Tested	Negative	No	No	Should not come for reveiew	IncompleteT3
154	14	Male	Hospital	Tested	Positive	Yes	No	Should not come for reveiew	IncompleteT3
155	41	Female	Hospital	Tested	Negative	No	No	Should not come for reveiew	IncompleteT3
156	4	Female	Hospital	Tested	Negative	No	No	Should not come for reveiew	IncompleteT3
157	25	Male	Hospital	Tested	Positive	Yes	No	Should not come for reveiew	IncompleteT3
158	48	Male	Hospital	Tested	Positive	Yes	No	Should not come for reveiew	IncompleteT3
159	48	Male	Hospital	Tested	Negative	Yes	No	Should not come for reveiew	IncompleteT3
160	30	Male	Hospital	Tested	Negative	No	No	Should not come for reveiew	IncompleteT3
161	59	Male	Hospital	Tested	Positive	Yes	No	Should not come for reveiew	IncompleteT3
162	40	Female	Health centre	Tested	Positive	Yes	No	Should not come for reveiew	IncompleteT3
163	58	Male	Hospital	Tested	Negative	No	No	Should not come for reveiew	IncompleteT3
164	36	Female	Hospital	Tested	Negative	No	No	Should not come for reveiew	IncompleteT3
165	38	Male	Hospital	Tested	Negative	No	No	Should not come for reveiew	IncompleteT3
166	39	Female	Hospital	Tested	Negative	No	No	Should not come for reveiew	IncompleteT3
167	28	Male	Hospital	Tested	Negative	No	No	Should not come for reveiew	IncompleteT3
168	39	Female	Hospital	Tested	Positive	Yes	No	Should not come for reveiew	IncompleteT3
169	24	Female	Hospital	Tested	Negative	No	No	Should not come for reveiew	IncompleteT3
170	24	Female	Health centre	Tested	Negative	No	No	Should not come for reveiew	IncompleteT3
171	17	Male	Hospital	Tested	Positive	Yes	No	Should not come for reveiew	IncompleteT3
172	5	Male	Hospital	Tested	Positive	Yes	No	Should not come for reveiew	IncompleteT3
173	27	Male	Hospital	Tested	Negative	No	No	Should not come for reveiew	IncompleteT3
174	48	Female	Hospital	Tested	Positive	Yes	Yes	Only when no improvement	CompletedT3
175	39	Female	Hospital	Tested	Positive	Yes	No	Should not come for reveiew	IncompleteT3
176	24	Male	Hospital	Tested	Positive	Yes	Yes	On a specific day	CompletedT3
177	11	Male	Health centre	Tested	Negative	No	No	Should not come for reveiew	IncompleteT3
178	39	Female	Hospital	Tested	Negative	No	No	Should not come for reveiew	IncompleteT3
179	24	Male	Hospital	Tested	Negative	No	No	Should not come for reveiew	IncompleteT3
180	27	Male	Hospital	Tested	Positive	Yes	No	Should not come for reveiew	IncompleteT3
181	40	Female	Hospital	Tested	Positive	Yes	No	Should not come for reveiew	IncompleteT3
182	24	Female	Hospital	Tested	Positive	Yes	Yes	On a specific day	CompletedT3
183	36	Male	Hospital	Tested	Negative	No	No	Should not come for reveiew	IncompleteT3
184	50	Male	Hospital	Tested	Positive	Yes	No	Should not come for reveiew	IncompleteT3
185	29	Male	Hospital	Tested	Positive	Yes	Yes	On a specific day	CompletedT3
186	37	Male	Hospital	Tested	Negative	No	Yes	Only when no improvement	IncompleteT3
187	48	Male	Hospital	Tested	Positive	Yes	Yes	On a specific day	CompletedT3
188	37	Female	Hospital	Tested	Negative	No	No	Should not come for reveiew	IncompleteT3
189	7	Male	Hospital	Tested	Positive	Yes	No	Should not come for reveiew	IncompleteT3
190	10	Male	Hospital	Tested	Negative	No	No	Should not come for reveiew	IncompleteT3
191	24	Female	Hospital	Tested	Negative	No	No	Should not come for reveiew	IncompleteT3
192	19	Female	Hospital	Tested	Positive	Yes	No	Should not come for reveiew	IncompleteT3
193	39	Male	Health centre	Tested	Negative	No	No	Should not come for reveiew	IncompleteT3
194	48	Female	Hospital	Tested	Positive	Yes	No	Should not come for reveiew	IncompleteT3
195	6	Male	Hospital	Tested	Negative	No	No	Should not come for reveiew	IncompleteT3
196	36	Male	Health centre	Tested	Negative	No	No	Should not come for reveiew	IncompleteT3
197	37	Female	Hospital	Tested	Negative	No	No	Should not come for reveiew	IncompleteT3
198	12	Female	Health centre	Tested	Positive	Yes	No	Should not come for reveiew	IncompleteT3
199	38	Male	Hospital	Tested	Positive	Yes	Yes	Only when no improvement	CompletedT3
200	25	Male	Health centre	Tested	Negative	No	No	Should not come for reveiew	IncompleteT3
201	37	Male	Hospital	Tested	Negative	No	No	Should not come for reveiew	IncompleteT3
202	58	Male	Hospital	Tested	Negative	No	Yes	On a specific day	IncompleteT3
203	9	Male	Hospital	Tested	Positive	Yes	Yes	Only when no improvement	CompletedT3
204	12	Female	Hospital	Tested	Positive	Yes	No	Should not come for reveiew	IncompleteT3
205	11	Male	Hospital	Tested	Positive	Yes	No	Should not come for reveiew	IncompleteT3
206	25	Male	Hospital	Tested	Positive	Yes	Yes	On a specific day	CompletedT3
207	18	Male	Hospital	Tested	Positive	Yes	No	Should not come for reveiew	IncompleteT3
208	7	Male	Health centre	Tested	Positive	Yes	Yes	Only when no improvement	CompletedT3
209	28	Male	Hospital	Tested	Positive	Yes	No	Should not come for reveiew	IncompleteT3
210	15	Male	Hospital	Tested	Negative	No	No	Should not come for reveiew	IncompleteT3
211	48	Female	Hospital	Tested	Positive	Yes	No	Should not come for reveiew	IncompleteT3
212	48	Female	CHPS	Tested	Positive	Yes	No	Should not come for reveiew	IncompleteT3
213	14	Male	CHPS	Tested	Positive	Yes	Yes	Only when no improvement	CompletedT3
214	12	Female	CHPS	Tested	Positive	Yes	Yes	Only when no improvement	CompletedT3
215	50	Female	CHPS	Tested	Positive	Yes	Yes	Only when no improvement	CompletedT3
216	13	Male	CHPS	Tested	Positive	Yes	Yes	On a specific day	CompletedT3
217	36	Female	CHPS	Tested	Positive	Yes	Yes	Only when no improvement	CompletedT3
218	25	Female	CHPS	Tested	Positive	Yes	Yes	Only when no improvement	CompletedT3
219	12	Female	CHPS	Tested	Positive	Yes	Yes	Only when no improvement	CompletedT3
220	12	Female	CHPS	Tested	Positive	Yes	Yes	On a specific day	CompletedT3
221	48	Female	CHPS	Tested	Positive	Yes	Yes	On a specific day	CompletedT3
222	36	Female	CHPS	Tested	Positive	Yes	Yes	Only when no improvement	CompletedT3
223	37	Female	CHPS	Tested	Positive	Yes	Yes	On a specific day	CompletedT3
224	48	Female	CHPS	Tested	Positive	Yes	Yes	Only when no improvement	CompletedT3
225	12	Female	CHPS	Tested	Negative	No	Yes	On a specific day	IncompleteT3
226	28	Female	Hospital	Tested	Positive	Yes	Yes	On a specific day	CompletedT3
227	15	Male	CHPS	Tested	Positive	Yes	Yes	On a specific day	CompletedT3
228	12	Male	CHPS	Tested	Positive	Yes	Yes	Only when no improvement	CompletedT3
229	48	Female	CHPS	Tested	Positive	Yes	Yes	Only when no improvement	CompletedT3
230	24	Female	CHPS	Tested	Positive	Yes	Yes	Only when no improvement	CompletedT3
231	49	Male	CHPS	Tested	Positive	Yes	No	Should not come for reveiew	IncompleteT3
232	36	Female	CHPS	Tested	Positive	Yes	Yes	On a specific day	CompletedT3
233	12	Male	CHPS	Tested	Positive	Yes	Yes	Only when no improvement	CompletedT3
234	27	Male	CHPS	Tested	Positive	Yes	No	Should not come for reveiew	IncompleteT3
235	25	Female	CHPS	Tested	Positive	Yes	Yes	Only when no improvement	CompletedT3
236	25	Male	CHPS	Tested	Negative	No	Yes	Only when no improvement	IncompleteT3
237	38	Male	CHPS	Tested	Positive	Yes	No	Should not come for reveiew	IncompleteT3
238	12	Male	Health centre	Tested	Positive	No	Yes	On a specific day	IncompleteT3
239	13	Female	Health centre	Tested	Positive	No	No	Should not come for reveiew	IncompleteT3
240	4	Male	Health centre	Tested	Positive	No	No	Should not come for reveiew	IncompleteT3
241	38	Female	Health centre	Tested	Positive	Yes	No	Should not come for reveiew	IncompleteT3
242	39	Male	Health centre	Tested	Positive	Yes	Yes	On a specific day	CompletedT3
243	24	Female	Health centre	Tested	Positive	Yes	Yes	Only when no improvement	CompletedT3
244	41	Male	Health centre	Tested	Positive	Yes	Yes	On a specific day	CompletedT3
245	7	Female	Health centre	Tested	Positive	Yes	No	Should not come for reveiew	IncompleteT3
246	23	Female	Health centre	Tested	Positive	Yes	No	Should not come for reveiew	IncompleteT3
247	25	Male	Health centre	Tested	Positive	No	No	Should not come for reveiew	IncompleteT3
248	48	Female	Health centre	Tested	Positive	Yes	Yes	On a specific day	CompletedT3
249	36	Female	Health centre	Tested	Positive	Yes	Yes	On a specific day	CompletedT3
250	26	Male	Health centre	Tested	Negative	No	No	Should not come for reveiew	IncompleteT3
251	15	Female	Health centre	Tested	Positive	Yes	No	Should not come for reveiew	IncompleteT3
252	56	Male	CHPS	Tested	Positive	Yes	No	Should not come for reveiew	IncompleteT3
253	36	Male	CHPS	Tested	Positive	Yes	Yes	Only when no improvement	CompletedT3
254	8	Male	CHPS	Tested	Positive	Yes	Yes	Only when no improvement	CompletedT3
255	45	Male	CHPS	Tested	Positive	Yes	Yes	Only when no improvement	CompletedT3
256	29	Female	CHPS	Tested	Negative	No	No	Should not come for reveiew	IncompleteT3
257	25	Male	CHPS	Tested	Positive	Yes	Yes	Only when no improvement	CompletedT3
258	27	Female	CHPS	Tested	Positive	Yes	No	Should not come for reveiew	IncompleteT3
259	58	Male	CHPS	Tested	Negative	No	No	Should not come for reveiew	IncompleteT3
260	10	Male	CHPS	Tested	Positive	Yes	No	Should not come for reveiew	IncompleteT3
261	36	Male	CHPS	Tested	Negative	No	No	Should not come for reveiew	IncompleteT3
262	12	Male	CHPS	Tested	Positive	Yes	No	Should not come for reveiew	IncompleteT3
263	13	Female	CHPS	Tested	Positive	Yes	Yes	On a specific day	CompletedT3
264	27	Female	CHPS	Tested	Negative	No	No	Should not come for reveiew	IncompleteT3
265	36	Male	CHPS	Tested	Positive	Yes	Yes	On a specific day	CompletedT3
266	36	Female	CHPS	Tested	Positive	Yes	Yes	Only when no improvement	CompletedT3
267	38	Male	CHPS	Tested	Negative	No	No	Should not come for reveiew	IncompleteT3
268	12	Male	CHPS	Tested	Negative	No	No	Should not come for reveiew	IncompleteT3
269	49	Female	Health centre	Tested	Positive	Yes	No	Should not come for reveiew	IncompleteT3
270	12	Male	Health centre	Tested	Positive	Yes	Yes	Only when no improvement	CompletedT3
271	39	Male	CHPS	Tested	Positive	Yes	No	Should not come for reveiew	IncompleteT3
272	49	Male	Health centre	Tested	Positive	No	Yes	Only when no improvement	IncompleteT3
273	48	Male	Health centre	Tested	Negative	No	Yes	Only when no improvement	IncompleteT3
274	2	Male	Health centre	Tested	Negative	No	No	Should not come for reveiew	IncompleteT3
275	26	Female	Health centre	Tested	Positive	Yes	Yes	Only when no improvement	CompletedT3
276	12	Female	Health centre	Tested	Positive	Yes	Yes	On a specific day	CompletedT3
277	6	Female	Health centre	Tested	Positive	Yes	No	Should not come for reveiew	IncompleteT3
278	15	Female	CHPS	Tested	Positive	Yes	No	Should not come for reveiew	IncompleteT3
279	13	Male	Health centre	Tested	Positive	Yes	Yes	Only when no improvement	CompletedT3
280	49	Female	Health centre	Tested	Positive	No	No	Should not come for reveiew	IncompleteT3
281	49	Female	Health centre	Tested	Positive	Yes	Yes	On a specific day	CompletedT3
282	48	Male	Health centre	Tested	Positive	Yes	Yes	On a specific day	CompletedT3
283	49	Female	Health centre	Tested	Positive	Yes	Yes	On a specific day	CompletedT3
284	50	Female	Health centre	Tested	Positive	Yes	Yes	On a specific day	CompletedT3
285	23	Female	Health centre	Tested	Positive	No	Yes	On a specific day	IncompleteT3
286	12	Male	Health centre	Tested	Positive	Yes	Yes	On a specific day	CompletedT3
287	34	Female	Health centre	Tested	Positive	No	No	Should not come for reveiew	IncompleteT3
288	38	Male	Health centre	Tested	Positive	Yes	No	Should not come for reveiew	IncompleteT3
289	59	Female	Health centre	Tested	Positive	Yes	Yes	On a specific day	CompletedT3
290	36	Female	Health centre	Tested	Positive	Yes	No	Should not come for reveiew	IncompleteT3
291	25	Male	Health centre	Tested	Positive	Yes	Yes	On a specific day	CompletedT3
292	25	Male	Health centre	Tested	Positive	Yes	Yes	On a specific day	CompletedT3
293	14	Female	Health centre	Tested	Positive	Yes	Yes	Only when no improvement	CompletedT3
294	12	Male	Health centre	Tested	Positive	Yes	Yes	Only when no improvement	CompletedT3
295	25	Female	Health centre	Tested	Positive	Yes	No	Should not come for reveiew	IncompleteT3
296	8	Female	Health centre	Tested	Positive	Yes	Yes	On a specific day	CompletedT3
297	24	Male	Hospital	Tested	Positive	Yes	No	Should not come for reveiew	IncompleteT3
298	48	Male	Health centre	Tested	Positive	Yes	Yes	Only when no improvement	CompletedT3
299	11	Female	Health centre	Tested	Negative	Yes	Yes	On a specific day	CompletedT3
300	12	Male	Health centre	Tested	Negative	No	No	Should not come for reveiew	IncompleteT3
301	36	Male	CHPS	Not Tested	Positive	Yes	No	Should not come for reveiew	IncompleteT3
302	12	Female	CHPS	Tested	Positive	Yes	Yes	Only when no improvement	CompletedT3
303	3	Female	CHPS	Tested	Positive	Yes	No	Should not come for reveiew	IncompleteT3
304	38	Male	Health centre	Tested	Negative	Yes	Yes	Only when no improvement	CompletedT3
305	18	Male	Health centre	Not Tested	Positive	Yes	No	Should not come for reveiew	IncompleteT3
306	45	Female	Health centre	Tested	Positive	Yes	No	Should not come for reveiew	IncompleteT3
307	9	Male	Health centre	Tested	Negative	Yes	No	Should not come for reveiew	IncompleteT3
308	26	Female	CHPS	Not Tested	Positive	Yes	No	Should not come for reveiew	IncompleteT3
309	23	Female	CHPS	Tested	Positive	Yes	No	Should not come for reveiew	IncompleteT3
310	54	Male	Health centre	Tested	Negative	Yes	No	Should not come for reveiew	IncompleteT3
311	10	Male	Health centre	Not Tested	Positive	Yes	Yes	Only when no improvement	IncompleteT3
312	8	Male	Health centre	Tested	Negative	Yes	No	Should not come for reveiew	IncompleteT3
313	35	Male	Health centre	Tested	Positive	Yes	Yes	On a specific day	CompletedT3
314	7	Female	Health centre	Tested	Negative	Yes	No	Should not come for reveiew	IncompleteT3
315	15	Male	Health centre	Tested	Positive	Yes	No	Should not come for reveiew	IncompleteT3
316	24	Female	Health centre	Tested	Positive	Yes	No	Should not come for reveiew	IncompleteT3
317	44	Female	Health centre	Tested	Negative	Yes	Yes	Only when no improvement	CompletedT3
318	41	Female	Health centre	Tested	Negative	Yes	No	Should not come for reveiew	IncompleteT3
319	37	Female	Health centre	Tested	Positive	Yes	Yes	On a specific day	CompletedT3
320	30	Female	Health centre	Tested	Positive	Yes	Yes	On a specific day	CompletedT3
321	11	Female	Health centre	Tested	Positive	Yes	Yes	On a specific day	CompletedT3
322	41	Male	Health centre	Tested	Negative	No	No	Should not come for reveiew	IncompleteT3
323	19	Male	Health centre	Not Tested	Positive	Yes	No	Should not come for reveiew	IncompleteT3
324	21	Male	Health centre	Tested	Positive	Yes	Yes	On a specific day	CompletedT3
325	52	Male	Health centre	Tested	Positive	Yes	Yes	On a specific day	CompletedT3
326	49	Male	Health centre	Not Tested	Positive	Yes	No	Should not come for reveiew	IncompleteT3
327	17	Male	Health centre	Tested	Positive	Yes	No	Should not come for reveiew	IncompleteT3
328	15	Male	Health centre	Tested	Negative	Yes	No	Should not come for reveiew	IncompleteT3
329	48	Female	Health centre	Tested	Negative	Yes	No	Should not come for reveiew	IncompleteT3
330	38	Male	Health centre	Tested	Negative	Yes	Yes	Only when no improvement	CompletedT3
331	29	Male	Health centre	Tested	Positive	Yes	Yes	On a specific day	CompletedT3
332	5	Male	Health centre	Tested	Positive	Yes	Yes	Only when no improvement	CompletedT3
333	19	Male	Health centre	Tested	Negative	Yes	No	Should not come for reveiew	IncompleteT3
334	53	Male	Health centre	Tested	Positive	Yes	No	Should not come for reveiew	IncompleteT3
335	36	Female	Health centre	Tested	Negative	No	No	Should not come for reveiew	IncompleteT3
336	38	Female	Health centre	Tested	Negative	Yes	Yes	Only when no improvement	CompletedT3
337	4	Male	Health centre	Tested	Negative	Yes	Yes	Only when no improvement	CompletedT3
338	17	Female	Health centre	Tested	Positive	Yes	Yes	Only when no improvement	CompletedT3
339	19	Female	Health centre	Tested	Positive	Yes	No	Should not come for reveiew	IncompleteT3
340	18	Male	Health centre	Not Tested	Positive	No	No	Should not come for reveiew	IncompleteT3
341	53	Male	Health centre	Tested	Negative	No	No	Should not come for reveiew	IncompleteT3
342	55	Male	Health centre	Tested	Negative	No	No	Should not come for reveiew	IncompleteT3
343	39	Female	Health centre	Tested	Positive	Yes	Yes	On a specific day	CompletedT3
344	49	Female	Health centre	Tested	Negative	Yes	Yes	On a specific day	CompletedT3
345	3	Female	Health centre	Tested	Positive	Yes	No	Should not come for reveiew	IncompleteT3
346	19	Male	Health centre	Tested	Negative	Yes	Yes	On a specific day	CompletedT3
347	9	Female	Health centre	Tested	Negative	Yes	Yes	Only when no improvement	CompletedT3
348	17	Female	Health centre	Tested	Negative	No	No	Should not come for reveiew	IncompleteT3
349	14	Male	Health centre	Tested	Positive	Yes	No	Should not come for reveiew	IncompleteT3
350	45	Male	Health centre	Tested	Positive	No	No	Should not come for reveiew	IncompleteT3
351	20	Female	Health centre	Tested	Negative	Yes	Yes	On a specific day	CompletedT3
352	55	Male	Health centre	Tested	Positive	Yes	No	Should not come for reveiew	IncompleteT3
353	50	Male	Health centre	Tested	Negative	Yes	No	Should not come for reveiew	IncompleteT3
354	6	Female	Health centre	Not Tested	Positive	Yes	No	Should not come for reveiew	IncompleteT3
355	22	Female	Health centre	Not Tested	Positive	No	Yes	On a specific day	IncompleteT3
356	27	Female	CHPS	Tested	Negative	No	No	Should not come for reveiew	IncompleteT3
357	55	Male	CHPS	Tested	Positive	Yes	Yes	On a specific day	CompletedT3
358	37	Male	CHPS	Tested	Positive	Yes	No	Should not come for reveiew	IncompleteT3
359	24	Female	CHPS	Not Tested	Positive	Yes	No	Should not come for reveiew	IncompleteT3
360	5	Female	CHPS	Tested	Positive	Yes	No	Should not come for reveiew	IncompleteT3
361	22	Female	CHPS	Tested	Negative	Yes	Yes	Only when no improvement	CompletedT3
362	50	Female	CHPS	Not Tested	Positive	Yes	No	Should not come for reveiew	IncompleteT3
363	40	Female	CHPS	Tested	Positive	Yes	No	Should not come for reveiew	IncompleteT3
364	6	Female	CHPS	Tested	Negative	Yes	Yes	On a specific day	CompletedT3
365	51	Female	CHPS	Tested	Positive	Yes	Yes	Only when no improvement	CompletedT3
366	37	Male	CHPS	Not Tested	Positive	Yes	No	Should not come for reveiew	IncompleteT3
367	18	Male	CHPS	Tested	Negative	Yes	No	Should not come for reveiew	IncompleteT3
368	33	Female	CHPS	Not Tested	Positive	Yes	No	Should not come for reveiew	IncompleteT3
369	23	Female	CHPS	Tested	Negative	Yes	Yes	On a specific day	CompletedT3
370	13	Male	CHPS	Not Tested	Positive	Yes	No	Should not come for reveiew	IncompleteT3
371	33	Male	CHPS	Tested	Negative	Yes	Yes	Only when no improvement	CompletedT3
372	12	Female	CHPS	Not Tested	Positive	Yes	No	Should not come for reveiew	IncompleteT3
373	32	Male	Health centre	Tested	Positive	Yes	No	Should not come for reveiew	IncompleteT3
374	10	Female	Health centre	Not Tested	Positive	Yes	No	Should not come for reveiew	IncompleteT3
375	11	Female	Health centre	Tested	Negative	No	No	Should not come for reveiew	IncompleteT3
376	30	Male	Health centre	Tested	Positive	Yes	Yes	On a specific day	CompletedT3
377	37	Male	Health centre	Tested	Positive	Yes	Yes	Only when no improvement	CompletedT3
378	22	Female	Health centre	Tested	Positive	Yes	Yes	Only when no improvement	CompletedT3
379	3	Female	Health centre	Tested	Negative	Yes	Yes	Only when no improvement	CompletedT3
380	50	Male	Health centre	Not Tested	Positive	Yes	No	Should not come for reveiew	IncompleteT3
381	4	Female	Health centre	Not Tested	Positive	Yes	Yes	On a specific day	IncompleteT3
382	10	Female	Health centre	Tested	Positive	No	No	Should not come for reveiew	IncompleteT3
383	37	Female	Health centre	Tested	Positive	Yes	No	Should not come for reveiew	IncompleteT3
384	48	Male	Health centre	Tested	Negative	Yes	Yes	On a specific day	CompletedT3
385	14	Female	Health centre	Tested	Positive	Yes	No	Should not come for reveiew	IncompleteT3
386	14	Male	Health centre	Not Tested	Positive	Yes	Yes	Only when no improvement	IncompleteT3
387	53	Female	Health centre	Not Tested	Positive	No	No	Should not come for reveiew	IncompleteT3
388	13	Male	Health centre	Tested	Positive	Yes	Yes	On a specific day	CompletedT3
389	35	Female	Health centre	Tested	Negative	No	No	Should not come for reveiew	IncompleteT3
390	16	Female	Health centre	Tested	Negative	Yes	No	Should not come for reveiew	IncompleteT3
391	3	Male	Health centre	Not Tested	Positive	Yes	Yes	Only when no improvement	IncompleteT3
392	9	Male	Health centre	Tested	Positive	No	Yes	Only when no improvement	IncompleteT3
393	17	Female	Hospital	Tested	Negative	Yes	No	Should not come for reveiew	IncompleteT3
394	17	Male	Hospital	Not Tested	Positive	Yes	Yes	Only when no improvement	IncompleteT3
395	23	Female	Hospital	Tested	Positive	No	Yes	Only when no improvement	IncompleteT3
396	8	Male	Hospital	Tested	Positive	Yes	No	Should not come for reveiew	IncompleteT3
397	48	Female	Hospital	Tested	Negative	Yes	Yes	On a specific day	CompletedT3
398	49	Female	Hospital	Tested	Positive	Yes	No	Should not come for reveiew	IncompleteT3
399	43	Male	Hospital	Tested	Negative	Yes	No	Should not come for reveiew	IncompleteT3
400	27	Male	Hospital	Tested	Negative	No	No	Should not come for reveiew	IncompleteT3
401	44	Female	Hospital	Tested	Negative	Yes	Yes	On a specific day	CompletedT3
402	51	Female	Hospital	Tested	Positive	Yes	No	Should not come for reveiew	IncompleteT3
403	10	Male	Hospital	Tested	Negative	Yes	Yes	On a specific day	CompletedT3
404	39	Male	Hospital	Not Tested	Positive	No	No	Should not come for reveiew	IncompleteT3
405	26	Male	Hospital	Tested	Negative	Yes	Yes	On a specific day	CompletedT3
406	17	Female	Hospital	Tested	Negative	Yes	No	Should not come for reveiew	IncompleteT3
407	7	Male	Hospital	Tested	Negative	Yes	Yes	On a specific day	CompletedT3
408	58	Female	Hospital	Tested	Negative	Yes	No	Should not come for reveiew	IncompleteT3
409	13	Female	Hospital	Tested	Positive	Yes	No	Should not come for reveiew	IncompleteT3
410	6	Female	Hospital	Not Tested	Positive	Yes	Yes	Only when no improvement	IncompleteT3
411	52	Male	Hospital	Tested	Positive	Yes	No	Should not come for reveiew	IncompleteT3
412	3	Male	Hospital	Tested	Positive	Yes	Yes	On a specific day	CompletedT3
413	12	Male	Hospital	Not Tested	Positive	Yes	Yes	Only when no improvement	IncompleteT3
414	21	Male	Hospital	Tested	Negative	Yes	No	Should not come for reveiew	IncompleteT3
415	49	Male	Hospital	Tested	Positive	No	No	Should not come for reveiew	IncompleteT3
416	5	Female	Hospital	Tested	Positive	Yes	Yes	Only when no improvement	CompletedT3
417	38	Male	Hospital	Tested	Negative	No	No	Should not come for reveiew	IncompleteT3
418	7	Female	Hospital	Tested	Negative	Yes	No	Should not come for reveiew	IncompleteT3
419	4	Female	Hospital	Tested	Negative	Yes	Yes	Only when no improvement	CompletedT3
420	19	Male	Hospital	Not Tested	Positive	No	Yes	On a specific day	IncompleteT3
421	43	Female	Hospital	Tested	Negative	Yes	No	Should not come for reveiew	IncompleteT3
422	51	Male	Hospital	Tested	Positive	Yes	Yes	On a specific day	CompletedT3
423	29	Male	Hospital	Tested	Positive	Yes	Yes	On a specific day	CompletedT3
424	33	Male	Hospital	Tested	Negative	Yes	Yes	Only when no improvement	CompletedT3
425	29	Female	Hospital	Tested	Negative	Yes	Yes	Only when no improvement	CompletedT3
426	40	Male	Hospital	Not Tested	Positive	Yes	Yes	On a specific day	IncompleteT3
427	45	Female	Hospital	Not Tested	Positive	Yes	No	Should not come for reveiew	IncompleteT3
428	31	Female	Hospital	Tested	Positive	Yes	No	Should not come for reveiew	IncompleteT3
429	38	Female	Hospital	Not Tested	Positive	Yes	Yes	Only when no improvement	IncompleteT3
430	19	Female	Hospital	Tested	Positive	Yes	No	Should not come for reveiew	IncompleteT3
431	32	Female	Hospital	Tested	Negative	No	No	Should not come for reveiew	IncompleteT3
432	18	Male	Hospital	Tested	Positive	Yes	No	Should not come for reveiew	IncompleteT3
433	52	Female	Hospital	Not Tested	Positive	Yes	Yes	Only when no improvement	IncompleteT3
434	45	Male	Hospital	Tested	Positive	Yes	Yes	Only when no improvement	CompletedT3
435	48	Female	Hospital	Tested	Positive	Yes	No	Should not come for reveiew	IncompleteT3
436	3	Male	Hospital	Not Tested	Positive	Yes	No	Should not come for reveiew	IncompleteT3
437	16	Female	Hospital	Tested	Negative	Yes	No	Should not come for reveiew	IncompleteT3
438	6	Female	Hospital	Not Tested	Positive	Yes	No	Should not come for reveiew	IncompleteT3
439	6	Female	Hospital	Tested	Positive	Yes	Yes	On a specific day	CompletedT3
440	3	Male	Hospital	Not Tested	Positive	Yes	Yes	Only when no improvement	IncompleteT3
441	8	Female	Hospital	Not Tested	Positive	Yes	Yes	Only when no improvement	IncompleteT3
442	28	Male	Hospital	Tested	Positive	Yes	No	Should not come for reveiew	IncompleteT3
443	44	Female	Hospital	Not Tested	Positive	Yes	No	Should not come for reveiew	IncompleteT3
444	58	Male	Hospital	Tested	Positive	Yes	No	Should not come for reveiew	IncompleteT3
445	28	Female	Hospital	Tested	Positive	Yes	No	Should not come for reveiew	IncompleteT3
446	10	Female	Hospital	Tested	Negative	No	No	Should not come for reveiew	IncompleteT3
447	15	Female	Hospital	Tested	Positive	Yes	No	Should not come for reveiew	IncompleteT3
448	12	Female	Hospital	Tested	Positive	Yes	No	Should not come for reveiew	IncompleteT3
449	55	Female	Hospital	Tested	Negative	No	Yes	Only when no improvement	IncompleteT3
450	5	Female	Hospital	Tested	Negative	Yes	No	Should not come for reveiew	IncompleteT3
451	10	Male	Hospital	Tested	Positive	Yes	No	Should not come for reveiew	IncompleteT3
452	11	Female	Health centre	Tested	Negative	Yes	Yes	On a specific day	CompletedT3
453	12	Male	Health centre	Tested	Negative	Yes	Yes	On a specific day	CompletedT3
454	5	Female	Health centre	Not Tested	Positive	Yes	No	Should not come for reveiew	IncompleteT3
455	38	Female	Health centre	Not Tested	Positive	Yes	No	Should not come for reveiew	IncompleteT3
456	31	Male	Health centre	Not Tested	Positive	No	No	Should not come for reveiew	IncompleteT3
457	47	Female	Health centre	Tested	Positive	Yes	No	Should not come for reveiew	IncompleteT3
458	30	Female	Health centre	Tested	Positive	Yes	Yes	Only when no improvement	CompletedT3
459	14	Female	Health centre	Tested	Negative	Yes	No	Should not come for reveiew	IncompleteT3
460	11	Female	Health centre	Tested	Positive	Yes	Yes	Only when no improvement	CompletedT3
461	44	Male	Health centre	Tested	Positive	Yes	No	Should not come for reveiew	IncompleteT3
462	14	Male	Health centre	Tested	Negative	No	Yes	Only when no improvement	IncompleteT3
463	31	Female	Health centre	Tested	Positive	Yes	No	Should not come for reveiew	IncompleteT3
464	38	Male	Health centre	Tested	Negative	Yes	No	Should not come for reveiew	IncompleteT3
465	48	Male	Health centre	Tested	Negative	Yes	No	Should not come for reveiew	IncompleteT3
466	16	Female	Health centre	Tested	Negative	No	No	Should not come for reveiew	IncompleteT3
467	25	Male	Health centre	Not Tested	Positive	Yes	Yes	Only when no improvement	IncompleteT3
468	13	Female	Health centre	Tested	Positive	Yes	No	Should not come for reveiew	IncompleteT3
469	34	Male	Health centre	Tested	Negative	Yes	Yes	On a specific day	CompletedT3
470	17	Female	Health centre	Not Tested	Positive	No	No	Should not come for reveiew	IncompleteT3
471	49	Male	Health centre	Tested	Positive	Yes	No	Should not come for reveiew	IncompleteT3
472	36	Male	Health centre	Tested	Negative	Yes	No	Should not come for reveiew	IncompleteT3
473	52	Male	Health centre	Tested	Negative	No	No	Should not come for reveiew	IncompleteT3
474	13	Female	Health centre	Tested	Positive	Yes	No	Should not come for reveiew	IncompleteT3
475	11	Male	Health centre	Tested	Positive	Yes	Yes	Only when no improvement	CompletedT3
476	29	Female	Health centre	Tested	Negative	Yes	Yes	Only when no improvement	CompletedT3
477	21	Male	Health centre	Tested	Positive	Yes	Yes	On a specific day	CompletedT3
478	38	Female	Health centre	Tested	Negative	Yes	Yes	Only when no improvement	CompletedT3
479	35	Male	Health centre	Tested	Positive	Yes	No	Should not come for reveiew	IncompleteT3
480	20	Female	Health centre	Tested	Negative	No	Yes	Only when no improvement	IncompleteT3
481	28	Female	Health centre	Tested	Negative	Yes	Yes	Only when no improvement	CompletedT3
482	31	Male	Health centre	Not Tested	Positive	Yes	No	Should not come for reveiew	IncompleteT3
483	13	Male	Health centre	Tested	Positive	Yes	No	Should not come for reveiew	IncompleteT3
484	8	Male	Health centre	Tested	Negative	Yes	Yes	On a specific day	CompletedT3
485	34	Male	Health centre	Tested	Positive	Yes	No	Should not come for reveiew	IncompleteT3
486	7	Male	Health centre	Tested	Positive	Yes	No	Should not come for reveiew	IncompleteT3
487	15	Female	Health centre	Tested	Positive	Yes	Yes	Only when no improvement	CompletedT3
488	47	Female	Health centre	Tested	Positive	Yes	No	Should not come for reveiew	IncompleteT3
489	18	Male	Health centre	Not Tested	Positive	Yes	No	Should not come for reveiew	IncompleteT3
490	36	Female	Health centre	Tested	Negative	Yes	No	Should not come for reveiew	IncompleteT3
491	48	Male	Health centre	Tested	Positive	Yes	Yes	Only when no improvement	CompletedT3
492	40	Male	Health centre	Tested	Negative	Yes	Yes	On a specific day	CompletedT3
493	24	Female	Health centre	Tested	Positive	Yes	No	Should not come for reveiew	IncompleteT3
494	19	Female	Health centre	Tested	Negative	Yes	Yes	Only when no improvement	CompletedT3
495	29	Female	Health centre	Tested	Positive	Yes	No	Should not come for reveiew	IncompleteT3
496	45	Male	Health centre	Not Tested	Positive	Yes	No	Should not come for reveiew	IncompleteT3
497	29	Male	Health centre	Tested	Negative	No	Yes	Only when no improvement	IncompleteT3
498	36	Female	Health centre	Tested	Negative	Yes	No	Should not come for reveiew	IncompleteT3
499	12	Male	Health centre	Tested	Positive	Yes	Yes	Only when no improvement	CompletedT3
500	4	Male	CHPS	Tested	Negative	No	Yes	Only when no improvement	IncompleteT3
501	39	Female	CHPS	Not Tested	Positive	Yes	Yes	On a specific day	IncompleteT3
502	17	Female	CHPS	Tested	Negative	Yes	No	Should not come for reveiew	IncompleteT3
503	48	Male	CHPS	Tested	Positive	Yes	No	Should not come for reveiew	IncompleteT3
504	15	Female	CHPS	Tested	Negative	Yes	Yes	Only when no improvement	CompletedT3
505	10	Female	CHPS	Tested	Negative	Yes	No	Should not come for reveiew	IncompleteT3
506	25	Male	CHPS	Tested	Negative	Yes	No	Should not come for reveiew	IncompleteT3
507	18	Male	CHPS	Tested	Positive	Yes	No	Should not come for reveiew	IncompleteT3
508	30	Male	Health centre	Not Tested	Positive	Yes	No	Should not come for reveiew	IncompleteT3
509	15	Female	Health centre	Not Tested	Positive	Yes	Yes	On a specific day	IncompleteT3
510	10	Female	Health centre	Not Tested	Positive	Yes	No	Should not come for reveiew	IncompleteT3
511	5	Male	Health centre	Tested	Positive	Yes	No	Should not come for reveiew	IncompleteT3
512	11	Male	Health centre	Tested	Positive	Yes	Yes	On a specific day	CompletedT3
513	30	Male	Health centre	Tested	Negative	Yes	No	Should not come for reveiew	IncompleteT3
514	39	Female	Health centre	Not Tested	Positive	Yes	No	Should not come for reveiew	IncompleteT3
515	36	Male	Health centre	Tested	Positive	Yes	Yes	Only when no improvement	CompletedT3
516	52	Male	Health centre	Not Tested	Positive	Yes	Yes	Only when no improvement	IncompleteT3
517	8	Female	Health centre	Not Tested	Positive	Yes	No	Should not come for reveiew	IncompleteT3
518	34	Male	Health centre	Tested	Negative	No	No	Should not come for reveiew	IncompleteT3
519	29	Female	Health centre	Tested	Positive	Yes	Yes	On a specific day	CompletedT3
520	12	Female	Health centre	Tested	Positive	Yes	Yes	Only when no improvement	CompletedT3
521	16	Male	Health centre	Tested	Negative	Yes	No	Should not come for reveiew	IncompleteT3
522	5	Female	Health centre	Tested	Negative	Yes	Yes	On a specific day	CompletedT3
523	55	Male	Health centre	Not Tested	Positive	Yes	No	Should not come for reveiew	IncompleteT3
524	29	Male	Health centre	Tested	Positive	Yes	Yes	Only when no improvement	CompletedT3
525	17	Female	Health centre	Tested	Positive	Yes	No	Should not come for reveiew	IncompleteT3
526	19	Female	Health centre	Not Tested	Positive	Yes	No	Should not come for reveiew	IncompleteT3
527	45	Male	Health centre	Tested	Negative	Yes	Yes	Only when no improvement	CompletedT3
528	33	Male	Health centre	Tested	Positive	Yes	Yes	On a specific day	CompletedT3
529	24	Female	Health centre	Tested	Negative	Yes	Yes	Only when no improvement	CompletedT3
530	13	Female	Health centre	Tested	Negative	Yes	Yes	Only when no improvement	CompletedT3
531	14	Female	Health centre	Not Tested	Positive	Yes	No	Should not come for reveiew	IncompleteT3
532	27	Female	Health centre	Tested	Negative	Yes	Yes	On a specific day	CompletedT3
533	28	Male	Health centre	Tested	Positive	Yes	Yes	Only when no improvement	CompletedT3
534	8	Female	Health centre	Tested	Positive	Yes	No	Should not come for reveiew	IncompleteT3
535	39	Female	Health centre	Tested	Positive	Yes	Yes	On a specific day	CompletedT3
536	37	Male	Health centre	Tested	Positive	Yes	Yes	Only when no improvement	CompletedT3
537	29	Female	Health centre	Not Tested	Positive	Yes	No	Should not come for reveiew	IncompleteT3
538	40	Female	Health centre	Tested	Positive	Yes	No	Should not come for reveiew	IncompleteT3
539	11	Female	Health centre	Tested	Negative	Yes	Yes	On a specific day	CompletedT3
540	18	Male	Health centre	Not Tested	Positive	Yes	No	Should not come for reveiew	IncompleteT3
541	49	Female	Health centre	Tested	Negative	No	No	Should not come for reveiew	IncompleteT3
542	49	Male	Health centre	Tested	Positive	Yes	Yes	Only when no improvement	CompletedT3
543	29	Male	Health centre	Not Tested	Positive	Yes	No	Should not come for reveiew	IncompleteT3
544	39	Male	Health centre	Tested	Negative	Yes	Yes	On a specific day	CompletedT3
545	11	Female	Health centre	Tested	Positive	Yes	No	Should not come for reveiew	IncompleteT3
546	11	Male	Health centre	Tested	Negative	Yes	No	Should not come for reveiew	IncompleteT3
547	44	Male	Health centre	Tested	Negative	Yes	Yes	On a specific day	CompletedT3
548	46	Female	Health centre	Tested	Negative	Yes	Yes	Only when no improvement	CompletedT3
549	47	Female	Health centre	Not Tested	Positive	Yes	No	Should not come for reveiew	IncompleteT3
550	10	Female	Health centre	Not Tested	Positive	No	No	Should not come for reveiew	IncompleteT3
551	40	Male	Health centre	Tested	Negative	No	Yes	Only when no improvement	IncompleteT3
552	33	Female	Health centre	Tested	Positive	Yes	Yes	Only when no improvement	CompletedT3
553	39	Female	Health centre	Tested	Negative	No	Yes	Only when no improvement	IncompleteT3
554	35	Female	Health centre	Tested	Positive	Yes	Yes	On a specific day	CompletedT3
555	16	Female	Health centre	Tested	Positive	No	No	Should not come for reveiew	IncompleteT3
556	38	Female	Health centre	Tested	Negative	Yes	Yes	On a specific day	CompletedT3
557	9	Male	Health centre	Tested	Negative	Yes	Yes	Only when no improvement	CompletedT3
558	39	Male	Health centre	Tested	Positive	Yes	Yes	On a specific day	CompletedT3
559	38	Female	CHPS	Tested	Negative	Yes	Yes	On a specific day	CompletedT3
560	18	Female	CHPS	Not Tested	Positive	Yes	No	Should not come for reveiew	IncompleteT3
561	45	Female	CHPS	Not Tested	Positive	Yes	No	Should not come for reveiew	IncompleteT3
562	34	Male	CHPS	Tested	Positive	Yes	Yes	Only when no improvement	CompletedT3
563	36	Female	Health centre	Tested	Negative	No	No	Should not come for reveiew	IncompleteT3
564	35	Female	Health centre	Tested	Negative	Yes	Yes	Only when no improvement	CompletedT3
565	16	Female	Health centre	Tested	Negative	Yes	Yes	On a specific day	CompletedT3
566	34	Male	Health centre	Tested	Positive	Yes	No	Should not come for reveiew	IncompleteT3
567	58	Male	Health centre	Tested	Negative	Yes	Yes	Only when no improvement	CompletedT3
568	12	Female	Health centre	Tested	Negative	No	Yes	Only when no improvement	IncompleteT3
569	11	Male	Health centre	Tested	Positive	Yes	No	Should not come for reveiew	IncompleteT3
570	29	Female	Health centre	Tested	Negative	No	Yes	On a specific day	IncompleteT3
571	51	Male	Health centre	Tested	Negative	Yes	No	Should not come for reveiew	IncompleteT3
572	33	Female	Health centre	Tested	Positive	Yes	No	Should not come for reveiew	IncompleteT3
573	9	Male	Health centre	Tested	Negative	No	No	Should not come for reveiew	IncompleteT3
574	26	Female	Health centre	Tested	Positive	Yes	Yes	On a specific day	CompletedT3
575	25	Male	Health centre	Tested	Negative	No	Yes	Only when no improvement	IncompleteT3
576	51	Male	Health centre	Tested	Positive	Yes	Yes	Only when no improvement	CompletedT3
577	17	Male	Health centre	Tested	Negative	No	Yes	On a specific day	IncompleteT3
578	11	Female	Health centre	Tested	Negative	No	No	Should not come for reveiew	IncompleteT3
579	46	Female	Health centre	Tested	Negative	Yes	No	Should not come for reveiew	IncompleteT3
580	12	Female	Health centre	Tested	Positive	Yes	No	Should not come for reveiew	IncompleteT3
581	6	Female	Health centre	Tested	Positive	Yes	Yes	On a specific day	CompletedT3
582	56	Male	Health centre	Tested	Negative	Yes	No	Should not come for reveiew	IncompleteT3
583	5	Male	Health centre	Tested	Positive	Yes	No	Should not come for reveiew	IncompleteT3
584	22	Male	Health centre	Not Tested	Positive	No	No	Should not come for reveiew	IncompleteT3
585	39	Male	Health centre	Tested	Positive	Yes	No	Should not come for reveiew	IncompleteT3
586	48	Male	Health centre	Tested	Negative	Yes	Yes	On a specific day	CompletedT3
587	39	Female	Health centre	Not Tested	Positive	No	Yes	Only when no improvement	IncompleteT3
588	48	Male	Health centre	Tested	Negative	No	Yes	Only when no improvement	IncompleteT3
589	57	Female	Health centre	Tested	Negative	Yes	No	Should not come for reveiew	IncompleteT3
590	55	Female	Health centre	Tested	Negative	Yes	No	Should not come for reveiew	IncompleteT3
591	15	Male	Health centre	Not Tested	Positive	Yes	No	Should not come for reveiew	IncompleteT3
592	10	Female	Health centre	Tested	Positive	Yes	No	Should not come for reveiew	IncompleteT3
593	36	Female	Health centre	Not Tested	Positive	Yes	Yes	Only when no improvement	IncompleteT3
594	8	Male	Health centre	Tested	Negative	Yes	Yes	Only when no improvement	CompletedT3
595	50	Female	Health centre	Not Tested	Positive	Yes	Yes	Only when no improvement	IncompleteT3
596	18	Female	Health centre	Tested	Positive	Yes	No	Should not come for reveiew	IncompleteT3
597	20	Female	Health centre	Tested	Positive	Yes	Yes	Only when no improvement	CompletedT3
598	24	Male	Health centre	Tested	Positive	Yes	No	Should not come for reveiew	IncompleteT3
599	22	Female	Health centre	Tested	Negative	Yes	Yes	Only when no improvement	CompletedT3
600	43	Male	Health centre	Tested	Positive	Yes	No	Should not come for reveiew	IncompleteT3
601	24	Female	CHPS	Tested	Negative	No	No	Should not come for reveiew	IncompleteT3
602	36	Female	CHPS	Tested	Positive	Yes	Yes	On a specific day	CompletedT3
603	36	Female	CHPS	Tested	Positive	Yes	No	Should not come for reveiew	IncompleteT3
604	48	Male	CHPS	Tested	Negative	Yes	No	Should not come for reveiew	IncompleteT3
605	36	Male	CHPS	Tested	Negative	Yes	Yes	On a specific day	CompletedT3
606	48	Male	CHPS	Tested	Positive	Yes	Yes	On a specific day	CompletedT3
607	24	Female	CHPS	Tested	Positive	Yes	No	Should not come for reveiew	IncompleteT3
608	24	Female	CHPS	Tested	Positive	Yes	Yes	On a specific day	CompletedT3
609	24	Male	CHPS	Not Tested	Positive	No	Yes	On a specific day	IncompleteT3
610	4	Male	CHPS	Tested	Negative	Yes	Yes	On a specific day	CompletedT3
611	24	Female	CHPS	Tested	Negative	Yes	Yes	Only when no improvement	CompletedT3
612	24	Female	CHPS	Not Tested	Positive	Yes	Yes	On a specific day	IncompleteT3
613	5	Female	CHPS	Tested	Negative	Yes	Yes	On a specific day	CompletedT3
614	36	Male	CHPS	Tested	Negative	Yes	Yes	On a specific day	CompletedT3
615	60	Female	CHPS	Tested	Positive	Yes	Yes	On a specific day	CompletedT3
616	5	Female	CHPS	Tested	Positive	Yes	Yes	On a specific day	CompletedT3
617	36	Female	CHPS	Tested	Positive	Yes	Yes	On a specific day	CompletedT3
618	48	Male	CHPS	Tested	Positive	Yes	Yes	On a specific day	CompletedT3
619	12	Female	CHPS	Tested	Positive	Yes	Yes	On a specific day	CompletedT3
620	36	Female	CHPS	Tested	Positive	Yes	Yes	On a specific day	CompletedT3
621	48	Male	CHPS	Tested	Positive	Yes	Yes	On a specific day	CompletedT3
622	12	Female	CHPS	Tested	Positive	Yes	Yes	On a specific day	CompletedT3
623	36	Female	CHPS	Tested	Positive	Yes	Yes	On a specific day	CompletedT3
624	24	Female	CHPS	Tested	Positive	Yes	Yes	Only when no improvement	CompletedT3
625	36	Female	CHPS	Tested	Positive	Yes	Yes	On a specific day	CompletedT3
626	24	Female	CHPS	Tested	Positive	Yes	Yes	Only when no improvement	CompletedT3
627	36	Male	CHPS	Tested	Positive	Yes	Yes	Only when no improvement	CompletedT3
628	1	Male	CHPS	Tested	Positive	Yes	Yes	On a specific day	CompletedT3
629	12	Female	CHPS	Tested	Positive	Yes	Yes	On a specific day	CompletedT3
630	24	Male	CHPS	Tested	Positive	Yes	Yes	On a specific day	CompletedT3
631	24	Male	CHPS	Tested	Positive	Yes	Yes	Only when no improvement	CompletedT3
632	24	Female	CHPS	Tested	Positive	Yes	Yes	On a specific day	CompletedT3
633	12	Male	CHPS	Tested	Positive	Yes	Yes	On a specific day	CompletedT3
634	8	Female	CHPS	Tested	Positive	Yes	Yes	On a specific day	CompletedT3
635	48	Male	CHPS	Tested	Positive	Yes	Yes	On a specific day	CompletedT3
636	12	Female	CHPS	Tested	Positive	Yes	Yes	Only when no improvement	CompletedT3
637	24	Male	CHPS	Tested	Positive	Yes	Yes	On a specific day	CompletedT3
638	2	Female	CHPS	Tested	Positive	Yes	Yes	On a specific day	CompletedT3
639	10	Female	CHPS	Tested	Positive	Yes	Yes	On a specific day	CompletedT3
640	36	Male	CHPS	Tested	Positive	Yes	Yes	On a specific day	CompletedT3
641	48	Female	CHPS	Tested	Positive	Yes	No	Should not come for reveiew	IncompleteT3
642	48	Female	CHPS	Tested	Positive	Yes	Yes	Only when no improvement	CompletedT3
643	36	Female	CHPS	Tested	Positive	Yes	Yes	Only when no improvement	CompletedT3
644	48	Male	CHPS	Tested	Positive	Yes	Yes	Only when no improvement	CompletedT3
645	48	Male	CHPS	Tested	Positive	Yes	Yes	On a specific day	CompletedT3
646	24	Female	CHPS	Tested	Positive	Yes	No	Should not come for reveiew	IncompleteT3
647	36	Female	CHPS	Tested	Positive	Yes	Yes	Only when no improvement	CompletedT3
648	36	Male	CHPS	Tested	Positive	Yes	Yes	On a specific day	CompletedT3
649	36	Female	CHPS	Tested	Positive	Yes	Yes	Only when no improvement	CompletedT3
650	48	Female	CHPS	Tested	Positive	Yes	No	Should not come for reveiew	IncompleteT3
651	36	Female	CHPS	Tested	Positive	Yes	Yes	On a specific day	CompletedT3
652	4	Male	CHPS	Tested	Positive	Yes	Yes	Only when no improvement	CompletedT3
653	9	Female	CHPS	Tested	Positive	Yes	Yes	Only when no improvement	CompletedT3
654	12	Female	CHPS	Tested	Positive	Yes	Yes	Only when no improvement	CompletedT3
655	48	Male	CHPS	Tested	Positive	Yes	Yes	On a specific day	CompletedT3
656	12	Male	CHPS	Not Tested	Positive	Yes	No	Should not come for reveiew	IncompleteT3
657	9	Male	CHPS	Tested	Positive	Yes	Yes	Only when no improvement	CompletedT3
658	48	Female	CHPS	Tested	Positive	Yes	Yes	Only when no improvement	CompletedT3
659	48	Male	CHPS	Tested	Negative	Yes	Yes	Only when no improvement	CompletedT3
660	36	Male	CHPS	Tested	Positive	Yes	No	Should not come for reveiew	IncompleteT3
661	48	Female	CHPS	Tested	Positive	Yes	Yes	On a specific day	CompletedT3
662	9	Male	CHPS	Tested	Positive	Yes	Yes	On a specific day	CompletedT3
663	48	Male	CHPS	Tested	Positive	Yes	Yes	Only when no improvement	CompletedT3
664	48	Male	CHPS	Tested	Positive	Yes	Yes	Only when no improvement	CompletedT3
665	12	Female	CHPS	Tested	Positive	Yes	Yes	Only when no improvement	CompletedT3
666	48	Male	CHPS	Tested	Negative	Yes	Yes	On a specific day	CompletedT3
667	24	Male	CHPS	Not Tested	Positive	No	Yes	On a specific day	IncompleteT3
668	36	Male	CHPS	Tested	Positive	Yes	Yes	Only when no improvement	CompletedT3
669	24	Female	CHPS	Tested	Positive	Yes	Yes	Only when no improvement	CompletedT3
670	36	Female	CHPS	Tested	Positive	Yes	Yes	Only when no improvement	CompletedT3
671	24	Female	CHPS	Tested	Negative	Yes	Yes	On a specific day	CompletedT3
672	4	Female	CHPS	Tested	Positive	Yes	Yes	Only when no improvement	CompletedT3
673	48	Male	CHPS	Tested	Positive	Yes	No	Should not come for reveiew	IncompleteT3
674	36	Male	CHPS	Tested	Negative	No	No	Should not come for reveiew	IncompleteT3
675	36	Male	CHPS	Tested	Negative	No	Yes	On a specific day	IncompleteT3
676	48	Female	CHPS	Tested	Positive	Yes	Yes	On a specific day	CompletedT3
677	12	Female	CHPS	Tested	Positive	Yes	Yes	Only when no improvement	CompletedT3
678	12	Male	CHPS	Tested	Positive	Yes	Yes	Only when no improvement	CompletedT3
679	36	Female	CHPS	Tested	Positive	No	Yes	Only when no improvement	IncompleteT3
680	4	Male	CHPS	Tested	Negative	No	Yes	On a specific day	IncompleteT3
681	48	Male	CHPS	Tested	Positive	Yes	Yes	Only when no improvement	CompletedT3
682	48	Male	CHPS	Tested	Positive	Yes	Yes	On a specific day	CompletedT3
683	36	Male	Health centre	Not Tested	Positive	Yes	Yes	On a specific day	IncompleteT3
684	48	Female	Health centre	Tested	Negative	Yes	Yes	On a specific day	CompletedT3
685	48	Male	Health centre	Tested	Positive	Yes	Yes	On a specific day	CompletedT3
686	24	Male	Health centre	Tested	Positive	Yes	Yes	On a specific day	CompletedT3
687	12	Male	Health centre	Tested	Positive	Yes	Yes	On a specific day	CompletedT3
688	36	Male	Health centre	Tested	Positive	Yes	Yes	On a specific day	CompletedT3
689	48	Male	Health centre	Tested	Positive	Yes	Yes	On a specific day	CompletedT3
690	48	Female	Health centre	Not Tested	Positive	Yes	Yes	On a specific day	IncompleteT3
691	48	Female	Health centre	Tested	Positive	Yes	Yes	On a specific day	CompletedT3
692	48	Female	Health centre	Tested	Positive	Yes	Yes	On a specific day	CompletedT3
693	48	Male	Health centre	Tested	Positive	Yes	Yes	On a specific day	CompletedT3
694	36	Male	CHPS	Tested	Positive	Yes	Yes	On a specific day	CompletedT3
695	12	Female	CHPS	Tested	Positive	Yes	Yes	On a specific day	CompletedT3
696	48	Male	CHPS	Tested	Positive	Yes	No	Should not come for reveiew	IncompleteT3
697	12	Female	CHPS	Tested	Positive	Yes	Yes	On a specific day	CompletedT3
698	36	Female	CHPS	Tested	Positive	Yes	Yes	Only when no improvement	CompletedT3
699	24	Female	CHPS	Tested	Positive	Yes	No	Should not come for reveiew	IncompleteT3
700	36	Female	CHPS	Tested	Positive	Yes	Yes	Only when no improvement	CompletedT3
701	24	Male	CHPS	Tested	Positive	Yes	Yes	Only when no improvement	CompletedT3
702	8	Female	CHPS	Tested	Positive	Yes	Yes	On a specific day	CompletedT3
703	24	Male	CHPS	Tested	Positive	Yes	Yes	On a specific day	CompletedT3
704	36	Male	CHPS	Tested	Positive	Yes	No	Should not come for reveiew	IncompleteT3
705	1	Male	CHPS	Tested	Positive	Yes	Yes	On a specific day	CompletedT3
706	12	Female	CHPS	Tested	Positive	Yes	Yes	On a specific day	CompletedT3
707	4	Male	CHPS	Tested	Positive	Yes	No	Should not come for reveiew	IncompleteT3
708	12	Female	CHPS	Tested	Positive	Yes	No	Should not come for reveiew	IncompleteT3
709	24	Female	CHPS	Tested	Positive	Yes	Yes	On a specific day	CompletedT3
710	10	Male	CHPS	Tested	Positive	Yes	Yes	On a specific day	CompletedT3
711	48	Female	CHPS	Tested	Positive	Yes	Yes	Only when no improvement	CompletedT3
712	12	Male	CHPS	Tested	Positive	Yes	Yes	On a specific day	CompletedT3
713	24	Female	CHPS	Tested	Positive	Yes	Yes	On a specific day	CompletedT3
714	48	Female	CHPS	Tested	Positive	Yes	Yes	On a specific day	CompletedT3
715	48	Female	CHPS	Tested	Positive	Yes	Yes	On a specific day	CompletedT3
716	12	Male	CHPS	Tested	Positive	No	Yes	On a specific day	IncompleteT3
717	36	Female	CHPS	Tested	Positive	Yes	Yes	On a specific day	CompletedT3
718	24	Male	CHPS	Tested	Positive	Yes	Yes	On a specific day	CompletedT3
719	24	Male	CHPS	Tested	Positive	Yes	Yes	On a specific day	CompletedT3
720	12	Male	CHPS	Tested	Positive	Yes	Yes	On a specific day	CompletedT3
721	48	Male	CHPS	Tested	Positive	Yes	Yes	On a specific day	CompletedT3
722	24	Male	CHPS	Tested	Positive	Yes	Yes	On a specific day	CompletedT3
723	1	Male	CHPS	Tested	Positive	Yes	Yes	On a specific day	CompletedT3
724	6	Female	CHPS	Tested	Positive	Yes	Yes	On a specific day	CompletedT3
725	48	Female	CHPS	Tested	Positive	Yes	Yes	Only when no improvement	CompletedT3
726	48	Male	CHPS	Tested	Positive	No	Yes	On a specific day	IncompleteT3
727	12	Female	CHPS	Tested	Negative	No	Yes	On a specific day	IncompleteT3
728	12	Female	CHPS	Tested	Positive	Yes	No	Should not come for reveiew	IncompleteT3
729	36	Female	CHPS	Tested	Positive	Yes	Yes	On a specific day	CompletedT3
730	12	Female	CHPS	Tested	Positive	Yes	Yes	On a specific day	CompletedT3
731	48	Male	CHPS	Tested	Positive	Yes	No	Should not come for reveiew	IncompleteT3
732	36	Female	CHPS	Tested	Positive	Yes	Yes	Only when no improvement	CompletedT3
733	12	Male	CHPS	Tested	Positive	Yes	Yes	On a specific day	CompletedT3
734	3	Male	CHPS	Tested	Negative	No	No	Should not come for reveiew	IncompleteT3
735	24	Female	CHPS	Tested	Positive	Yes	No	Should not come for reveiew	IncompleteT3
736	12	Female	CHPS	Tested	Positive	Yes	Yes	Only when no improvement	CompletedT3
737	24	Female	CHPS	Tested	Positive	Yes	Yes	On a specific day	CompletedT3
738	48	Male	CHPS	Tested	Positive	Yes	Yes	Only when no improvement	CompletedT3
739	36	Female	CHPS	Tested	Positive	Yes	Yes	On a specific day	CompletedT3
740	36	Male	CHPS	Tested	Positive	Yes	Yes	On a specific day	CompletedT3
741	48	Female	CHPS	Tested	Positive	Yes	Yes	On a specific day	CompletedT3
742	12	Male	CHPS	Tested	Positive	Yes	Yes	On a specific day	CompletedT3
743	48	Male	CHPS	Tested	Positive	Yes	No	Should not come for reveiew	IncompleteT3
744	48	Female	CHPS	Tested	Positive	Yes	No	Should not come for reveiew	IncompleteT3
745	48	Male	CHPS	Tested	Positive	Yes	No	Should not come for reveiew	IncompleteT3
746	48	Male	CHPS	Tested	Positive	Yes	No	Should not come for reveiew	IncompleteT3
747	12	Male	CHPS	Tested	Positive	Yes	Yes	Only when no improvement	CompletedT3
748	48	Female	CHPS	Tested	Positive	Yes	No	Should not come for reveiew	IncompleteT3
749	24	Female	CHPS	Tested	Positive	Yes	Yes	On a specific day	CompletedT3
750	48	Female	CHPS	Tested	Positive	Yes	No	Should not come for reveiew	IncompleteT3
751	48	Male	CHPS	Tested	Positive	Yes	No	Should not come for reveiew	IncompleteT3
752	24	Female	CHPS	Tested	Positive	Yes	No	Should not come for reveiew	IncompleteT3
753	48	Male	CHPS	Tested	Positive	Yes	Yes	Only when no improvement	CompletedT3
754	48	Male	CHPS	Tested	Positive	Yes	No	Should not come for reveiew	IncompleteT3
755	12	Female	CHPS	Tested	Positive	Yes	Yes	Only when no improvement	CompletedT3
756	48	Female	CHPS	Tested	Positive	Yes	Yes	Only when no improvement	CompletedT3
757	24	Female	CHPS	Tested	Positive	Yes	Yes	On a specific day	CompletedT3
758	2	Female	CHPS	Tested	Positive	Yes	No	Should not come for reveiew	IncompleteT3
759	48	Male	CHPS	Tested	Positive	Yes	No	Should not come for reveiew	IncompleteT3
760	36	Female	CHPS	Not Tested	Positive	Yes	Yes	Only when no improvement	IncompleteT3
761	36	Male	CHPS	Tested	Positive	Yes	Yes	On a specific day	CompletedT3
762	48	Female	CHPS	Not Tested	Positive	Yes	Yes	On a specific day	IncompleteT3
763	36	Female	CHPS	Not Tested	Positive	Yes	Yes	On a specific day	IncompleteT3
764	7	Female	CHPS	Tested	Positive	Yes	Yes	On a specific day	CompletedT3
765	7	Female	Health centre	Tested	Positive	No	No	Should not come for reveiew	IncompleteT3
766	24	Male	Health centre	Tested	Positive	No	Yes	On a specific day	IncompleteT3
767	9	Male	Health centre	Tested	Negative	Yes	No	Should not come for reveiew	IncompleteT3
768	48	Female	Health centre	Tested	Negative	No	No	Should not come for reveiew	IncompleteT3
769	10	Male	Health centre	Tested	Positive	Yes	No	Should not come for reveiew	IncompleteT3
770	7	Female	Health centre	Tested	Negative	No	No	Should not come for reveiew	IncompleteT3
771	12	Male	Health centre	Tested	Positive	Yes	No	Should not come for reveiew	IncompleteT3
772	36	Female	Health centre	Tested	Positive	Yes	No	Should not come for reveiew	IncompleteT3
773	24	Male	Health centre	Tested	Positive	No	No	Should not come for reveiew	IncompleteT3
774	24	Female	Health centre	Tested	Positive	No	Yes	On a specific day	IncompleteT3
775	36	Male	Health centre	Tested	Positive	No	Yes	On a specific day	IncompleteT3
776	10	Male	Health centre	Tested	Positive	No	Yes	On a specific day	IncompleteT3
777	36	Male	Health centre	Tested	Negative	Yes	Yes	On a specific day	CompletedT3
778	7	Male	Health centre	Tested	Positive	No	Yes	On a specific day	IncompleteT3
779	36	Female	Health centre	Tested	Negative	No	No	Should not come for reveiew	IncompleteT3
780	10	Male	Health centre	Tested	Positive	No	Yes	Only when no improvement	IncompleteT3
781	10	Male	Health centre	Not Tested	Positive	No	No	Should not come for reveiew	IncompleteT3
782	24	Male	Health centre	Tested	Positive	No	Yes	On a specific day	IncompleteT3
783	36	Female	Health centre	Tested	Positive	Yes	No	Should not come for reveiew	IncompleteT3
784	36	Male	Health centre	Tested	Positive	No	Yes	On a specific day	IncompleteT3
785	8	Male	Health centre	Tested	Positive	Yes	No	Should not come for reveiew	IncompleteT3
786	48	Male	Health centre	Tested	Positive	Yes	Yes	On a specific day	CompletedT3
787	36	Female	Health centre	Tested	Positive	No	Yes	On a specific day	IncompleteT3
788	48	Male	Health centre	Tested	Positive	Yes	Yes	On a specific day	CompletedT3
789	24	Male	Health centre	Tested	Negative	No	No	Should not come for reveiew	IncompleteT3
790	24	Male	Health centre	Tested	Positive	Yes	Yes	On a specific day	CompletedT3
791	36	Male	Health centre	Not Tested	Positive	No	Yes	On a specific day	IncompleteT3
792	12	Female	Health centre	Tested	Positive	No	Yes	On a specific day	IncompleteT3
793	12	Male	Health centre	Tested	Positive	Yes	No	Should not come for reveiew	IncompleteT3
794	48	Female	Health centre	Tested	Positive	Yes	No	Should not come for reveiew	IncompleteT3
795	36	Female	Health centre	Tested	Positive	Yes	No	Should not come for reveiew	IncompleteT3
796	11	Female	Health centre	Tested	Positive	No	No	Should not come for reveiew	IncompleteT3
797	24	Male	Health centre	Tested	Positive	No	No	Should not come for reveiew	IncompleteT3
798	8	Male	Health centre	Tested	Positive	Yes	No	Should not come for reveiew	IncompleteT3
799	4	Male	Health centre	Tested	Positive	Yes	No	Should not come for reveiew	IncompleteT3
800	12	Female	Health centre	Tested	Positive	No	Yes	On a specific day	IncompleteT3
801	24	Male	Health centre	Tested	Positive	No	Yes	On a specific day	IncompleteT3
802	12	Male	Health centre	Tested	Positive	No	Yes	On a specific day	IncompleteT3
803	12	Female	Health centre	Tested	Positive	No	No	Should not come for reveiew	IncompleteT3
804	24	Female	Health centre	Tested	Positive	No	Yes	On a specific day	IncompleteT3
805	36	Male	Health centre	Tested	Positive	No	No	Should not come for reveiew	IncompleteT3
806	12	Female	Health centre	Tested	Positive	Yes	Yes	On a specific day	CompletedT3
807	7	Female	Health centre	Tested	Positive	No	Yes	On a specific day	IncompleteT3
808	48	Female	Health centre	Tested	Positive	No	Yes	On a specific day	IncompleteT3
809	36	Female	Health centre	Tested	Positive	No	Yes	On a specific day	IncompleteT3
810	48	Male	Health centre	Tested	Positive	Yes	Yes	On a specific day	CompletedT3
811	36	Male	Health centre	Tested	Positive	No	Yes	On a specific day	IncompleteT3
812	8	Female	Health centre	Tested	Positive	Yes	Yes	On a specific day	CompletedT3
813	36	Female	Health centre	Tested	Positive	Yes	No	Should not come for reveiew	IncompleteT3
814	15	Female	CHPS	Tested	Positive	Yes	No	Should not come for reveiew	IncompleteT3
815	48	Male	CHPS	Tested	Positive	Yes	No	Should not come for reveiew	IncompleteT3
816	12	Male	CHPS	Tested	Positive	Yes	Yes	On a specific day	CompletedT3
817	36	Male	CHPS	Tested	Positive	Yes	Yes	On a specific day	CompletedT3
818	37	Female	CHPS	Tested	Positive	Yes	No	Should not come for reveiew	IncompleteT3
819	6	Female	CHPS	Tested	Positive	Yes	Yes	On a specific day	CompletedT3
820	5	Female	CHPS	Tested	Positive	Yes	Yes	On a specific day	CompletedT3
821	24	Female	CHPS	Tested	Positive	Yes	Yes	On a specific day	CompletedT3
822	35	Female	CHPS	Tested	Positive	Yes	No	Should not come for reveiew	IncompleteT3
823	17	Male	CHPS	Tested	Positive	Yes	No	Should not come for reveiew	IncompleteT3
824	5	Male	CHPS	Tested	Positive	Yes	Yes	Only when no improvement	CompletedT3
825	27	Male	CHPS	Tested	Positive	Yes	No	Should not come for reveiew	IncompleteT3
826	23	Male	CHPS	Tested	Positive	Yes	Yes	On a specific day	CompletedT3
827	18	Male	CHPS	Tested	Positive	Yes	No	Should not come for reveiew	IncompleteT3
828	40	Female	CHPS	Tested	Positive	Yes	No	Should not come for reveiew	IncompleteT3
829	11	Female	CHPS	Tested	Positive	Yes	Yes	On a specific day	CompletedT3
830	39	Female	CHPS	Tested	Positive	Yes	No	Should not come for reveiew	IncompleteT3
831	33	Female	CHPS	Tested	Positive	Yes	Yes	On a specific day	CompletedT3
832	36	Male	CHPS	Tested	Positive	Yes	No	Should not come for reveiew	IncompleteT3
833	40	Male	CHPS	Tested	Positive	Yes	No	Should not come for reveiew	IncompleteT3
834	24	Female	CHPS	Tested	Positive	Yes	Yes	On a specific day	CompletedT3
835	18	Male	CHPS	Tested	Positive	Yes	No	Should not come for reveiew	IncompleteT3
836	30	Female	CHPS	Tested	Positive	Yes	No	Should not come for reveiew	IncompleteT3
837	36	Male	CHPS	Tested	Positive	Yes	Yes	Only when no improvement	CompletedT3
838	24	Female	CHPS	Tested	Positive	Yes	Yes	Only when no improvement	CompletedT3
839	48	Female	CHPS	Tested	Positive	Yes	Yes	Only when no improvement	CompletedT3
840	12	Male	CHPS	Tested	Positive	Yes	Yes	Only when no improvement	CompletedT3
841	12	Male	CHPS	Tested	Positive	Yes	Yes	Only when no improvement	CompletedT3
842	48	Female	CHPS	Tested	Positive	Yes	Yes	Only when no improvement	CompletedT3
843	48	Female	CHPS	Tested	Positive	Yes	Yes	Only when no improvement	CompletedT3
844	12	Female	CHPS	Tested	Positive	Yes	Yes	Only when no improvement	CompletedT3
845	36	Male	CHPS	Tested	Positive	Yes	Yes	Only when no improvement	CompletedT3
846	24	Female	CHPS	Tested	Positive	Yes	Yes	Only when no improvement	CompletedT3
847	36	Female	CHPS	Tested	Positive	Yes	Yes	Only when no improvement	CompletedT3
848	48	Male	CHPS	Tested	Positive	Yes	Yes	Only when no improvement	CompletedT3
849	48	Female	CHPS	Tested	Positive	Yes	Yes	Only when no improvement	CompletedT3
850	9	Male	CHPS	Tested	Positive	Yes	Yes	Only when no improvement	CompletedT3
851	48	Female	CHPS	Tested	Positive	Yes	Yes	Only when no improvement	CompletedT3
852	48	Female	CHPS	Tested	Positive	Yes	Yes	Only when no improvement	CompletedT3
853	12	Female	CHPS	Tested	Positive	Yes	Yes	Only when no improvement	CompletedT3
854	48	Male	CHPS	Tested	Positive	Yes	Yes	Only when no improvement	CompletedT3
855	6	Male	CHPS	Tested	Positive	Yes	No	Should not come for reveiew	IncompleteT3
856	48	Male	CHPS	Tested	Positive	Yes	Yes	Only when no improvement	CompletedT3
857	48	Male	CHPS	Tested	Positive	Yes	Yes	Only when no improvement	CompletedT3
858	12	Female	CHPS	Tested	Positive	Yes	Yes	Only when no improvement	CompletedT3
859	4	Female	CHPS	Tested	Positive	Yes	Yes	Only when no improvement	CompletedT3
860	4	Male	CHPS	Tested	Positive	Yes	Yes	Only when no improvement	CompletedT3
861	48	Male	CHPS	Tested	Positive	Yes	Yes	Only when no improvement	CompletedT3
862	48	Female	Health centre	Tested	Positive	Yes	Yes	Only when no improvement	CompletedT3
863	36	Male	Health centre	Tested	Positive	Yes	Yes	On a specific day	CompletedT3
864	36	Female	Health centre	Tested	Positive	No	Yes	Only when no improvement	IncompleteT3
865	24	Female	Health centre	Tested	Positive	Yes	Yes	On a specific day	CompletedT3
866	48	Male	Health centre	Tested	Positive	No	No	Should not come for reveiew	IncompleteT3
867	7	Female	Health centre	Tested	Positive	No	Yes	Only when no improvement	IncompleteT3
868	5	Male	Health centre	Tested	Positive	No	Yes	On a specific day	IncompleteT3
869	24	Female	Health centre	Tested	Positive	Yes	Yes	Only when no improvement	CompletedT3
870	12	Male	Health centre	Tested	Positive	No	Yes	On a specific day	IncompleteT3
871	12	Male	Health centre	Tested	Positive	No	Yes	On a specific day	IncompleteT3
872	24	Male	Health centre	Tested	Positive	No	Yes	On a specific day	IncompleteT3
873	18	Female	Health centre	Tested	Positive	No	No	Should not come for reveiew	IncompleteT3
874	8	Female	Health centre	Tested	Positive	No	No	Should not come for reveiew	IncompleteT3
875	12	Female	Health centre	Tested	Positive	No	No	Should not come for reveiew	IncompleteT3
876	36	Male	Health centre	Tested	Positive	No	Yes	On a specific day	IncompleteT3
877	24	Male	Health centre	Tested	Positive	No	Yes	On a specific day	IncompleteT3
878	48	Male	Health centre	Tested	Positive	No	Yes	On a specific day	IncompleteT3
879	12	Male	Health centre	Tested	Positive	No	Yes	On a specific day	IncompleteT3
880	9	Female	Health centre	Not Tested	Positive	No	Yes	On a specific day	IncompleteT3
881	9	Male	Health centre	Tested	Positive	Yes	No	Should not come for reveiew	IncompleteT3
882	10	Male	Health centre	Tested	Positive	No	No	Should not come for reveiew	IncompleteT3
883	48	Female	Health centre	Not Tested	Positive	Yes	Yes	On a specific day	IncompleteT3
884	12	Female	Health centre	Tested	Positive	No	No	Should not come for reveiew	IncompleteT3
885	48	Male	Health centre	Tested	Positive	No	No	Should not come for reveiew	IncompleteT3
886	48	Male	Health centre	Tested	Positive	Yes	Yes	Only when no improvement	CompletedT3
887	6	Female	Health centre	Tested	Positive	Yes	Yes	On a specific day	CompletedT3
888	12	Male	Health centre	Tested	Positive	No	Yes	On a specific day	IncompleteT3
889	36	Male	Health centre	Tested	Positive	No	Yes	On a specific day	IncompleteT3
890	24	Female	Health centre	Tested	Positive	No	Yes	On a specific day	IncompleteT3
891	10	Male	Health centre	Tested	Positive	No	Yes	On a specific day	IncompleteT3
892	12	Female	Health centre	Tested	Positive	Yes	Yes	On a specific day	CompletedT3
893	6	Male	Health centre	Tested	Positive	No	Yes	On a specific day	IncompleteT3
894	8	Female	Health centre	Tested	Negative	Yes	Yes	On a specific day	CompletedT3
895	24	Male	Health centre	Tested	Positive	No	Yes	On a specific day	IncompleteT3
896	36	Male	Health centre	Tested	Positive	No	Yes	On a specific day	IncompleteT3
897	48	Male	Health centre	Tested	Positive	No	No	Should not come for reveiew	IncompleteT3
898	24	Female	Health centre	Tested	Positive	No	No	Should not come for reveiew	IncompleteT3
899	48	Male	Health centre	Tested	Positive	No	Yes	On a specific day	IncompleteT3
900	36	Male	Health centre	Tested	Positive	Yes	Yes	Only when no improvement	CompletedT3

## Sheet: Clinician
Serial_number	Sex_clinician	Facility	Category_clinician	T3_awareness	Formal_training	Lab_facility	Able_use_RDT
1	Female	CHPS	CHO/CHN	Yes	Yes	No	Yes
2	Male	CHPS	CHO/CHN	No	Yes	No	Yes
3	Female	CHPS	CHO/CHN	Yes	Yes	Yes	Yes
4	Female	CHPS	Enrolled/diploma nurse	Yes	Yes	No	Yes
5	Female	CHPS	Enrolled/diploma nurse	Yes	Yes	Yes	Yes
6	Male	CHPS	CHO/CHN	Yes	Yes	No	Yes
7	Female	CHPS	CHO/CHN	Yes	Yes	No	Yes
8	Female	CHPS	Enrolled/diploma nurse	Yes	Yes	No	Yes
9	Female	CHPS	Enrolled/diploma nurse	Yes	Yes	No	Yes
10	Female	CHPS	Enrolled/diploma nurse	Yes	No	No	Yes
11	Male	CHPS	Enrolled/diploma nurse	Yes	No	No	Yes
12	Male	CHPS	Enrolled/diploma nurse	Yes	Yes	No	Yes
13	Female	CHPS	Enrolled/diploma/degree nurse	No	No	No	Yes
14	Female	CHPS	Enrolled/diploma nurse	Yes	Yes	No	Yes
15	Male	CHPS	CHO/CHN	No	Yes	No	No
16	Male	CHPS	CHO/CHN	Yes	Yes	No	Yes
17	Female	CHPS	CHO/CHN	Yes	No	No	Yes
18	Female	CHPS	CHO/CHN	Yes	Yes	Yes	Yes
19	Female	CHPS	Enrolled/diploma nurse	Yes	Yes	No	Yes
20	Female	CHPS	CHO/CHN	Yes	Yes	No	Yes
21	Female	CHPS	CHO/CHN	Yes	No	No	Yes
22	Female	CHPS	Enrolled/diploma nurse	Yes	Yes	No	Yes
23	Male	CHPS	CHO/CHN	Yes	Yes	Yes	Yes
24	Female	CHPS	Enrolled/diploma nurse	Yes	No	Yes	Yes
25	Male	Health centre	Physician/doctor	Yes	No	No	Yes
26	Male	Health centre	Enrolled/diploma nurse	Yes	Yes	Yes	Yes
27	Male	Health centre	Physician/doctor	Yes	Yes	Yes	Yes
28	Female	Health centre	CHO/CHN	Yes	Yes	Yes	Yes
29	Male	Health centre	Enrolled/diploma nurse	Yes	Yes	Yes	Yes
30	Male	Health centre	Physician/doctor	Yes	Yes	No	Yes
31	Male	Health centre	Physician/doctor	Yes	No	No	Yes
32	Male	Health centre	Physician/doctor	Yes	No	No	Yes
33	Male	Health centre	Enrolled/diploma nurse	Yes	Yes	Yes	Yes
34	Male	Health centre	Physician/doctor	Yes	Yes	Yes	Yes
35	Male	Health centre	Physician/doctor	Yes	Yes	No	Yes
36	Male	Health centre	Physician/doctor	Yes	Yes	Yes	Yes
37	Female	Hospital	Physician/doctor	Yes	Yes	Yes	Yes
38	Male	Hospital	Enrolled/diploma nurse	Yes	Yes	Yes	Yes
39	Female	Health centre	Enrolled/diploma nurse	Yes	No	Yes	Yes
40	Male	Health centre	Enrolled/diploma nurse	Yes	Yes	Yes	Yes
41	Female	Health centre	CHO/CHN	No	No	No	Yes
42	Female	Health centre	Enrolled/diploma nurse	Yes	Yes	No	Yes
43	Female	Health centre	CHO/CHN	No	No	No	Yes
44	Female	Health centre	Physician/doctor	Yes	No	No	Yes
45	Male	Health centre	CHO/CHN	Yes	Yes	Yes	Yes
46	Female	Health centre	Enrolled/diploma nurse	Yes	Yes	No	Yes
47	Female	Health centre	CHO/CHN	Yes	Yes	No	Yes
48	Female	Health centre	Enrolled/diploma/degree nurse	No	No	Yes	Yes
49	Male	Health centre	Physician/doctor	Yes	No	No	Yes
50	Male	Health centre	Enrolled/diploma nurse	Yes	Yes	Yes	Yes
51	Male	Health centre	Enrolled/diploma nurse	Yes	Yes	Yes	Yes
52	Male	Health centre	Physician/doctor	Yes	Yes	Yes	Yes
53	Female	Health centre	Enrolled/diploma nurse	Yes	No	Yes	Yes
54	Female	Health centre	CHO/CHN	Yes	Yes	No	Yes
55	Male	Health centre	Enrolled/diploma nurse	Yes	Yes	Yes	Yes
56	Female	Health centre	CHO/CHN	No	No	No	Yes
57	Female	Health centre	CHO/CHN	Yes	Yes	No	Yes
58	Female	Health centre	CHO/CHN	No	No	No	Yes
59	Female	Health centre	CHO/CHN	Yes	Yes	Yes	Yes
60	Male	Health centre	Enrolled/diploma nurse	Yes	Yes	Yes	Yes
61	Female	Health centre	CHO/CHN	Yes	No	No	Yes
62	Female	Health centre	Enrolled/diploma nurse	Yes	Yes	Yes	Yes
63	Female	Health centre	Enrolled/diploma/degree nurse	No	No	No	Yes
64	Female	Health centre	CHO/CHN	No	No	No	Yes
65	Female	Health centre	Enrolled/diploma nurse	Yes	Yes	Yes	Yes
66	Male	Health centre	CHO/CHN	Yes	Yes	Yes	Yes
67	Male	CHPS	Enrolled/diploma nurse	Yes	Yes	Yes	Yes
68	Female	CHPS	Enrolled/diploma nurse	Yes	No	No	Yes
69	Male	CHPS	Enrolled/diploma nurse	Yes	Yes	No	Yes
